# Supplementary material for: Identification of Endosymbiotic Virus in Small Extracellular Vesicles Derived from Trichomonas vaginalis
Source: Genes (Basel). 2022 Mar 17;13(3):531. doi: 10.3390/genes13030531 (PMC8951798; doi:10.3390/genes13030531)
Supplement: Supplementary file 1 [file genes-13-00531-s001.zip]

Archive with 3 entries (3 files):
- Supplementary Figure S1.pptx
- Supplementary Table S1.xlsx
- Supplementary Table S2.xlsx
