# Supplementary material for: Identification of Endosymbiotic Virus in Small Extracellular Vesicles Derived from Trichomonas vaginalis
Source: Genes (Basel). 2022 Mar 17;13(3):531. doi: 10.3390/genes13030531 (PMC8951798; doi:10.3390/genes13030531)
Supplement: Supplementary file 1 [file genes-13-00531-s001.zip › Supplementary Table S1.xlsx]

## Sheet: 工作表1
ATCC30238	Accession	Description	Score	Coverage	# Proteins	# Unique Peptides	# Peptides	# PSMs	Area	# AAs	MW [kDa]	calc. pI
	AAL37369.1	capsid protein [Trichomonas vaginalis virus 3]	239.037	12.29	1	7	7	11	1.38652e+07	708	79.3279	6.90283
	A4	Sequence	# PSMs	# Proteins	# Protein Groups	Protein Group Accessions	Modifications	ΔCn	Area	q-Value	PEP	IonScore	Exp Value	Charge	MH+ [Da]	ΔM [ppm]	RT [min]	# Missed Cleavages
	High	EAELLVTGEDIR	2	1	1	AAL37369.1		0	1.81415e+07	0	3.016e-05	83.16	6.39087e-07	2	1344.7	-0.364735	36.5085	0
	High	STDFNTLYNFFYGLDVPASTDR	1	1	1	AAL37369.1		0	143748	0	4.693e-06	76.13	8.97114e-07	2	2543.17	0.505048	62.6375	0
	High	TLDGNFHEVTIR	2	1	1	AAL37369.1		0	3.97191e+06	0	0.005709	47.14	0.00198027	2	1401.71	-0.403685	32.1224	0
	High	VVLEFFNNDR	2	1	1	AAL37369.1		0	6.22395e+06	0	0.01537	35.39	0.015205	2	1252.63	0.784699	45.2648	0
	High	sAPEPLNTEVR	1	3	1	AAL37369.1	N-Term(Acetyl)	0	1.40962e+07	0	0.02036	23.24	0.243286	2	1254.63	0.0794321	28.8004	0
	High	LQVATMAAQI	1	1	1	AAL37369.1		0	6.88202e+06	0.001	0.02255	28.52	0.0836598	2	1045.57	-0.241897	41.4663	0
	High	FAAPPEYQGR	2	3	1	AAL37369.1		0	9.35778e+06	0.001	0.03561	13.88	2.90575	2	1135.55	0.122368	24.462	0
ATCC50148	Accession	Description	Score	Coverage	# Proteins	# Unique Peptides	# Peptides	# PSMs	Area	# AAs	MW [kDa]	calc. pI
	ABF57712.1	capsid protein [Trichomonas vaginalis virus 1]	53.21	1.62	1	1	1	3	3.00597e+07	678	74.8146	7.18115
	A4	Sequence	# PSMs	# Proteins	# Protein Groups	Protein Group Accessions	Modifications	ΔCn	Area	q-Value	PEP	IonScore	Exp Value	Charge	MH+ [Da]	ΔM [ppm]	RT [min]	# Missed Cleavages
	High	YMNIAVPDNPR	2	1	1	ABF57712.1		0	3.00597e+07	0.001	0.006517	38.55	0.00865748	2	1289.63	-0.912742	32.0209	0
	High	YmNIAVPDNPR	1	1	1	ABF57712.1	M2(Oxidation)	0	1.8666e+06	0.003	0.04959	11.45	2.45279	2	1305.63	0.188255	26.1386	0
	AED99815.1	capsid protein [Trichomonas vaginalis virus 1]	392.967	34.96	2	3	13	27	2.68012e+07	678	74.4763	6.88818
	A4	Sequence	# PSMs	# Proteins	# Protein Groups	Protein Group Accessions	Modifications	ΔCn	Area	q-Value	PEP	IonScore	Exp Value	Charge	MH+ [Da]	ΔM [ppm]	RT [min]	# Missed Cleavages
	High	GMAVDVTSQTVQETLK	1	6	2	AED99815.1;AED99813.1		0	2.05212e+07	0	3.878e-05	73.12	3.78322e-06	2	1706.85	-6.8227	38.5094	0
	High	MSAHTHISDSPGVSFVGK	3	2	1	AED99815.1		0	2.46009e+07	0	1.691e-09	62.11	3.02359e-05	3	1856.89	-0.926298	27.8581	0
	High	VTSTISQEVDYLLNGGDLR	1	4	1	AED99815.1		0	1.17803e+07	0	3.242e-07	50.96	0.000887858	3	2080.06	0.082236	59.8672	0
	High	NSDLTIATVAAGYYTALAAR	4	6	2	AED99815.1;AED99813.1		0	8.85932e+06	0	1.2e-06	50.51	0.00102214	2	2042.05	-0.729997	57.8126	0
	High	SQNVGPSTLPGSDK	2	6	2	AED99815.1;AED99813.1		0	1.08015e+07	0	0.0002368	48.18	0.00142779	2	1386.69	-0.652713	22.3345	0
	High	RFETIDLTQLGWTSHGK	2	4	2	AED99815.1;AED99813.1		0	3.1351e+07	0	8.214e-06	39.42	0.00665727	3	1989.02	-0.877956	46.267	1
	High	MIFTVPHLPAHGYFVTNSEYSR	3	6	2	AED99815.1;AED99813.1		0	2.44516e+07	0	3.192e-08	36.27	0.00954813	3	2566.25	-0.438397	49.5821	0
	High	SSHVISScLR	2	6	2	AED99815.1;AED99813.1	C8(Methylthio)	0	5.68584e+06	0	0.001639	31.11	0.0383746	2	1134.54	-0.63322	29.918	0
	High	AARPVPESVESmLYAYGTQMIIQPHSLYTEGGLIR	2	6	2	AED99815.1;AED99813.1	M12(Oxidation)	0	1.83634e+07	0	1.802e-05	25.76	0.099415	3	3893.96	0.789329	60.8079	0
	High	FHIFIAPGETYHLAPFTDADIYEAIPIMLAMSK	2	2	1	AED99815.1		0	1.09635e+07	0	0.0001334	24.05	0.150336	4	3722.86	-0.38783	64.6183	0
	High	IFGPSTDTVFNFIESAISSSWVSIDAR	2	4	2	AED99815.1;AED99813.1		0	5.83828e+06	0	0.0004142	23.49	0.348993	3	2946.45	-0.141523	68.0652	0
	High	KGMAVDVTSQTVQETLK	2	6	2	AED99815.1;AED99813.1		0	2.05303e+07	0.001	0.009804	13.36	3.24768	3	1834.96	0.16611	34.8906	1
	High	SQNVGPSTLPGSDKQGGEK	1	6	2	AED99815.1;AED99813.1		0	564111	0.003	0.04919	11.98	4.65894	3	1885.92	-2.11335	20.8767	1
	AED99813.1	capsid protein [Trichomonas vaginalis virus 1]	429.35	35.25	2	4	14	26	2.54443e+07	678	74.5343	6.99072
	A4	Sequence	# PSMs	# Proteins	# Protein Groups	Protein Group Accessions	Modifications	ΔCn	Area	q-Value	PEP	IonScore	Exp Value	Charge	MH+ [Da]	ΔM [ppm]	RT [min]	# Missed Cleavages
	High	mEASANGLSHDENATR	2	4	1	AED99813.1	N-Term(Acetyl)	0	1.9018e+06	0	1.546e-08	85.85	6.68241e-08	2	1744.76	0.533613	26.5307	0
	High	GMAVDVTSQTVQETLK	1	6	2	AED99815.1;AED99813.1		0	2.05212e+07	0	3.878e-05	73.12	3.78322e-06	2	1706.85	-6.8227	38.5094	0
	High	NSDLTIATVAAGYYTALAAR	4	6	2	AED99815.1;AED99813.1		0	8.85932e+06	0	1.2e-06	50.51	0.00102214	2	2042.05	-0.729997	57.8126	0
	High	SQNVGPSTLPGSDK	2	6	2	AED99815.1;AED99813.1		0	1.08015e+07	0	0.0002368	48.18	0.00142779	2	1386.69	-0.652713	22.3345	0
	High	HENSFNSFSNDFFFNFLR	1	4	1	AED99813.1		0	6.81064e+06	0	2.782e-08	42.67	0.00496683	3	2269.01	-0.170882	62.2945	0
	High	RFETIDLTQLGWTSHGK	2	4	2	AED99815.1;AED99813.1		0	3.1351e+07	0	8.214e-06	39.42	0.00665727	3	1989.02	-0.877956	46.267	1
	High	MIFTVPHLPAHGYFVTNSEYSR	3	6	2	AED99815.1;AED99813.1		0	2.44516e+07	0	3.192e-08	36.27	0.00954813	3	2566.25	-0.438397	49.5821	0
	High	SSHVISScLR	2	6	2	AED99815.1;AED99813.1	C8(Methylthio)	0	5.68584e+06	0	0.001639	31.11	0.0383746	2	1134.54	-0.63322	29.918	0
	High	APIIQGITIcNTAYTTTAIDIVTTVFGPLR	1	4	1	AED99813.1	C10(Methylthio)	0	0	0	0.0007053	30.44	0.0848979	3	3209.69	-2.99231	68.8257	0
	High	AARPVPESVESmLYAYGTQMIIQPHSLYTEGGLIR	2	6	2	AED99815.1;AED99813.1	M12(Oxidation)	0	1.83634e+07	0	1.802e-05	25.76	0.099415	3	3893.96	0.789329	60.8079	0
	High	IFGPSTDTVFNFIESAISSSWVSIDAR	2	4	2	AED99815.1;AED99813.1		0	5.83828e+06	0	0.0004142	23.49	0.348993	3	2946.45	-0.141523	68.0652	0
	High	ALATIFSK	1	2	1	AED99813.1		0	1.71114e+07	0.001	0.01754	31.72	0.038326	2	850.504	1.03079	36.0638	0
	High	KGMAVDVTSQTVQETLK	2	6	2	AED99815.1;AED99813.1		0	2.05303e+07	0.001	0.009804	13.36	3.24768	3	1834.96	0.16611	34.8906	1
	High	SQNVGPSTLPGSDKQGGEK	1	6	2	AED99815.1;AED99813.1		0	564111	0.003	0.04919	11.98	4.65894	3	1885.92	-2.11335	20.8767	1
	AED99799.1	capsid protein [Trichomonas vaginalis virus 3]	276.609	13.14	4	1	6	13	1.42652e+07	708	79.1999	7.13721
	A4	Sequence	# PSMs	# Proteins	# Protein Groups	Protein Group Accessions	Modifications	ΔCn	Area	q-Value	PEP	IonScore	Exp Value	Charge	MH+ [Da]	ΔM [ppm]	RT [min]	# Missed Cleavages
	High	GLDAILGLRPIQQK	4	6	2	AED99799.1;AED99803.1		0	1.64405e+07	0	1.486e-05	75.99	3.77652e-07	2	1521.91	-0.347701	46.8955	0
	High	FRAGPLLAPPLPDAGFGPFPAEGLNQNSK	2	4	1	AED99799.1		0	1.88027e+07	0	1.124e-09	56.59	0.000121262	3	2978.55	0.304705	55.3286	1
	High	TLDGNFHEVTIR	2	6	2	AED99799.1;AED99803.1		0	2.61483e+06	0	0.0005716	39.54	0.0112396	2	1401.71	-2.75503	31.8704	0
	High	LGILADGIIPLSGSFEVDILK	3	6	2	AED99799.1;AED99803.1		0	5.7123e+06	0	2.524e-07	39.42	0.00236004	3	2170.23	-1.0298	62.9203	0
	High	LITGEDIR	1	6	2	AED99799.1;AED99803.1		0	7.55239e+06	0.002	0.02684	24.33	0.683162	2	916.51	-0.196557	24.9361	0
	High	FHEPEYAYR	1	6	2	AED99799.1;AED99803.1		0	2.6227e+06	0.007	0.1301	11.68	2.44513	2	1211.55	-0.100812	24.927	0
	AED99803.1	capsid protein [Trichomonas vaginalis virus 3]	354.92	19.77	2	4	9	17	1.25132e+07	708	79.0998	6.87354
	A4	Sequence	# PSMs	# Proteins	# Protein Groups	Protein Group Accessions	Modifications	ΔCn	Area	q-Value	PEP	IonScore	Exp Value	Charge	MH+ [Da]	ΔM [ppm]	RT [min]	# Missed Cleavages
	High	GLDAILGLRPIQQK	4	6	2	AED99799.1;AED99803.1		0	1.64405e+07	0	1.486e-05	75.99	3.77652e-07	2	1521.91	-0.347701	46.8955	0
	High	VNVLISGFAIPGR	2	2	1	AED99803.1		0	1.35468e+07	0	7.941e-06	62.39	2.18018e-05	2	1342.78	-2.08644	49.5177	0
	High	IVLEFFNNDR	2	2	1	AED99803.1		0	6.59692e+06	0	0.002078	40.93	0.00621975	2	1266.65	-1.65304	47.7657	0
	High	TLDGNFHEVTIR	2	6	2	AED99799.1;AED99803.1		0	2.61483e+06	0	0.0005716	39.54	0.0112396	2	1401.71	-2.75503	31.8704	0
	High	LGILADGIIPLSGSFEVDILK	3	6	2	AED99799.1;AED99803.1		0	5.7123e+06	0	2.524e-07	39.42	0.00236004	3	2170.23	-1.0298	62.9203	0
	High	STDFETLYNYFYGLDVSPSTDR	1	2	1	AED99803.1		0	2.26566e+06	0	9.96e-06	33.28	0.00895148	2	2590.16	0.787131	60.4964	0
	High	LTGEIMHSSSVRPIQTPQLIAYLYGVLLAVK	1	2	1	AED99803.1		0	3.06931e+06	0	0.003165	21.84	0.0690641	4	3397.9	1.44085	65.387	0
	High	LITGEDIR	1	6	2	AED99799.1;AED99803.1		0	7.55239e+06	0.002	0.02684	24.33	0.683162	2	916.51	-0.196557	24.9361	0
	High	FHEPEYAYR	1	6	2	AED99799.1;AED99803.1		0	2.6227e+06	0.007	0.1301	11.68	2.44513	2	1211.55	-0.100812	24.927	0
	NP_624322.1	capsid protein [Trichomonas vaginalis virus 2]	88.5027	5.5	6	3	3	5	4.93357e+06	709	78.4786	7.43018
	A4	Sequence	# PSMs	# Proteins	# Protein Groups	Protein Group Accessions	Modifications	ΔCn	Area	q-Value	PEP	IonScore	Exp Value	Charge	MH+ [Da]	ΔM [ppm]	RT [min]	# Missed Cleavages
	High	ILLSMFNDDEETLR	2	6	1	NP_624322.1		0	6.23736e+06	0	7.271e-06	66.53	1.40958e-05	2	1695.82	-0.964104	51.3219	0
	High	NFQPQFIQPR	2	2	1	NP_624322.1		0	5.1306e+06	0	0.0008905	24.75	0.176192	2	1274.66	0.214126	35.055	0
	High	aSTLISSDNSATLGK	1	2	1	NP_624322.1	N-Term(Acetyl)	0	3.43276e+06	0.008	0.1491	19.87	0.533225	2	1506.77	1.16058	34.9532	0
G3	Accession	Description	Score	Coverage	# Proteins	# Unique Peptides	# Peptides	# PSMs	Area	# AAs	MW [kDa]	calc. pI
20210226-EX G3-TVV	AED99801.1	capsid protein [Trichomonas vaginalis virus 3]	63.31	6.5	2	2	4	6	9.15653e+06	708	78.9626	6.72705
	A4	Sequence	# PSMs	# Proteins	# Protein Groups	Protein Group Accessions	Modifications	ΔCn	Area	q-Value	PEP	IonScore	Exp Value	Charge	MH+ [Da]	ΔM [ppm]	RT [min]	# Missed Cleavages
	High	VNVLISGFAIPGR	1	4	1	AED99801.1		0	8.11255e+06	0	0.0001765	32.87	0.0263114	2	1342.78	-0.177359	47.3647	0
	High	GLDAILGIRPVQQK	3	2	1	AED99801.1		0	9.46165e+06	0	0.007322	26.97	0.0315428	2	1507.89	-1.06294	42.1379	0
	High	FAAPPEYQGR	1	8	2	AED99799.1;AED99801.1		0	9.89539e+06	0.004	0.03938	19.03	0.876432	2	1135.55	1.41235	22.8252	0
	High	ATSLASALK	1	8	2	AED99799.1;AED99801.1		0	4.18984e+06	0.006	0.06458	14.66	3.06927	2	861.504	-0.467354	24.9773	0
	AED99799.1	capsid protein [Trichomonas vaginalis virus 3]	50.15	5.51	4	2	4	5	6.21196e+06	708	79.1999	7.13721
	A4	Sequence	# PSMs	# Proteins	# Protein Groups	Protein Group Accessions	Modifications	ΔCn	Area	q-Value	PEP	IonScore	Exp Value	Charge	MH+ [Da]	ΔM [ppm]	RT [min]	# Missed Cleavages
	High	TLDGNFHEVTIR	2	6	1	AED99799.1		0	3.05767e+06	0	0.0004487	42.27	0.00597669	2	1401.71	1.86056	29.5545	0
	High	FAAPPEYQGR	1	8	2	AED99799.1;AED99801.1		0	9.89539e+06	0.004	0.03938	19.03	0.876432	2	1135.55	1.41235	22.8252	0
	High	ATSLASALK	1	8	2	AED99799.1;AED99801.1		0	4.18984e+06	0.006	0.06458	14.66	3.06927	2	861.504	-0.467354	24.9773	0
	High	LAYYYIFK	1	4	1	AED99799.1		0	4.55065e+06	0.009	0.1201	28.38	0.102301	2	1080.58	0.80217	44.7684	0
T1	Accession	Description	Score	Coverage	# Proteins	# Unique Peptides	# Peptides	# PSMs	Area	# AAs	MW [kDa]	calc. pI
20200907-EX T1-100ng-TVV	NP_620729.1	capsid protein [Trichomonas vaginalis virus 1]	210.298	30.09	2	11	11	15	9.16551e+06	678	74.8686	7.1665
	A4	Sequence	# PSMs	# Proteins	# Protein Groups	Protein Group Accessions	Modifications	ΔCn	Area	q-Value	PEP	IonScore	Exp Value	Charge	MH+ [Da]	ΔM [ppm]	RT [min]	# Missed Cleavages
	High	VGSLYAIDGTVR	2	2	1	NP_620729.1		0	2.95401e+06	0	3.537e-05	77.42	2.29678e-06	2	1250.67	-1.35326	34.2025	0
	High	VTSNIAQEVDYLMNGGDLR	1	2	1	NP_620729.1		0	616895	0	2.216e-06	50.78	0.000410281	3	2095.01	-0.871592	59.1866	0
	High	MSTNTHISDSPGVSFVAK	2	2	1	NP_620729.1		0	2.05853e+07	0	2.111e-05	42.39	0.00281174	3	1877.9	-1.78075	30.8697	0
	High	YMNIAVPDDPR	2	2	1	NP_620729.1		0	3.80873e+06	0	0.01004	32.64	0.0149738	2	1290.61	-0.353234	33.7721	0
	High	RFETIDLAQLGWTSHGK	1	2	1	NP_620729.1		0	982942	0	3.399e-05	32.28	0.03505	3	1959.01	-1.29597	46.6471	1
	High	NSDLTIATVAAGYYTALAAR	1	2	1	NP_620729.1		0	1.27298e+06	0	3.395e-05	30.47	0.100198	3	2042.06	0.0704238	58.1985	0
	High	YFTIPMAVNVATNVAQYTTMVR	1	2	1	NP_620729.1		0	1.68851e+06	0	2.822e-05	28.17	0.0760502	3	2490.25	0.460467	62.8383	0
	High	IHIFITQGETYHLAPFTDSDVYEAVR	1	2	1	NP_620729.1		0	671526	0	3.613e-05	26.1	0.141882	3	3022.5	0.198867	52.2694	0
	High	MIFTVPHLPAHGYFVTNSEFSR	2	2	1	NP_620729.1		0	2.47753e+06	0	0.0005005	15.35	1.33181	3	2550.26	-0.0476511	51.8287	0
	High	IFGPSTDTVFDFIESAITSSWVSIDAR	1	2	1	NP_620729.1		0	915309	0	0.003162	14.65	2.15944	3	2961.45	0.71258	68.4518	0
	High	TSHVISScLR	1	2	1	NP_620729.1	C8(Methylthio)	0	3.10252e+06	0.005	0.09182	18.31	0.660379	2	1148.55	-1.71008	29.8904	0
	YP_009162331.1	capsid protein [Trichomonas vaginalis virus 1]	60.2233	5.31	3	2	2	3	3.01859e+06	678	73.9931	7.13721
	A4	Sequence	# PSMs	# Proteins	# Protein Groups	Protein Group Accessions	Modifications	ΔCn	Area	q-Value	PEP	IonScore	Exp Value	Charge	MH+ [Da]	ΔM [ppm]	RT [min]	# Missed Cleavages
	High	SQNVGPSTLPGSDK	2	3	1	YP_009162331.1		0	4.59843e+06	0	0.0007672	39	0.0115443	2	1386.68	-1.53302	22.5314	0
	High	MIFTVPHLPAHGYFVTNAEYSR	1	3	1	YP_009162331.1		0	1.43876e+06	0	2.652e-05	32.24	0.0266278	3	2550.26	-0.833517	51.7426	0
ATCC30236	Accession	Description	Score	Coverage	# Proteins	# Unique Peptides	# Peptides	# PSMs	Area	# AAs	MW [kDa]	calc. pI
20200422-Exosome-Fiber-100ng-TVV	ABC86750.1	capsid protein [Trichomonas vaginalis virus 1]	65.6614	1.62	5	1	1	2	4.51543e+06	678	74.5115	7.45947
			A4	Sequence	# PSMs	# Proteins	# Protein Groups	Protein Group Accessions	Modifications	ΔCn	Area	IonScore	Exp Value	Charge	MH+ [Da]	ΔM [ppm]	RT [min]	# Missed Cleavages
			High	SQNVGPSTLPR	2	5	1	ABC86750.1		0	4.51543e+06	46.89	0.00129131	2	1155.61	-4.51571	26.2472	0

## Sheet: Table S1
Supplementary Table S1. The details of different Trichomonasvirus capsid proteins in each proteome of sEVs identified by LC-MS/MS analysis
(A) ATCC30236	Accession	Description	Score	Coverage	# Proteins	# Unique Peptides	# Peptides	# PSMs	Area	# AAs	MW [kDa]	calc. pI
	ABC86750.1	Capsid protein [Trichomonas vaginalis virus 1]	65.6614	1.62	5	1	1	2	4.51543e+06	678	74.5115	7.45947
		Sequence	# PSMs	# Proteins	# Protein Groups	Protein Group Accessions	Modifications	ΔCn	Area	IonScore	Exp Value	IonScore	Exp Value	Charge	MH+ [Da]	ΔM [ppm]	RT [min]	# Missed Cleavages
		SQNVGPSTLPR	2	5	1	ABC86750.1		0	4.51543e+06	46.89	0.00129131	0	0	2	1155.61	-4.51571	26.2472	0
(B) ATCC 30238	Accession	Description	Score	Coverage	# Proteins	# Unique Peptides	# Peptides	# PSMs	Area	# AAs	MW [kDa]	calc. pI
	AAL37369.1	Capsid protein [Trichomonas vaginalis virus 3]	239.037	12.29	1	7	7	11	1.38652e+07	708	79.3279	6.90283
		Sequence	# PSMs	# Proteins	# Protein Groups	Protein Group Accessions	Modifications	ΔCn	Area	q-Value	PEP	IonScore	Exp Value	Charge	MH+ [Da]	ΔM [ppm]	RT [min]	# Missed Cleavages
		EAELLVTGEDIR	2	1	1	AAL37369.1		0	1.81415e+07	0	3.016e-05	83.16	6.39087e-07	2	1344.7	-0.364735	36.5085	0
		STDFNTLYNFFYGLDVPASTDR	1	1	1	AAL37369.1		0	143748	0	4.693e-06	76.13	8.97114e-07	2	2543.17	0.505048	62.6375	0
		TLDGNFHEVTIR	2	1	1	AAL37369.1		0	3.97191e+06	0	0.005709	47.14	0.00198027	2	1401.71	-0.403685	32.1224	0
		VVLEFFNNDR	2	1	1	AAL37369.1		0	6.22395e+06	0	0.01537	35.39	0.015205	2	1252.63	0.784699	45.2648	0
		sAPEPLNTEVR	1	3	1	AAL37369.1	N-Term(Acetyl)	0	1.40962e+07	0	0.02036	23.24	0.243286	2	1254.63	0.0794321	28.8004	0
		LQVATMAAQI	1	1	1	AAL37369.1		0	6.88202e+06	0.001	0.02255	28.52	0.0836598	2	1045.57	-0.241897	41.4663	0
		FAAPPEYQGR	2	3	1	AAL37369.1		0	9.35778e+06	0.001	0.03561	13.88	2.90575	2	1135.55	0.122368	24.462	0
(C) T1	Accession	Description	Score	Coverage	# Proteins	# Unique Peptides	# Peptides	# PSMs	Area	# AAs	MW [kDa]	calc. pI
	NP_620729.1	Capsid protein [Trichomonas vaginalis virus 1]	210.298	30.09	2	11	11	15	9.16551e+06	678	74.8686	7.1665
		Sequence	# PSMs	# Proteins	# Protein Groups	Protein Group Accessions	Modifications	ΔCn	Area	q-Value	PEP	IonScore	Exp Value	Charge	MH+ [Da]	ΔM [ppm]	RT [min]	# Missed Cleavages
		VGSLYAIDGTVR	2	2	1	NP_620729.1		0	2.95401e+06	0	3.537e-05	77.42	2.29678e-06	2	1250.67	-1.35326	34.2025	0
		VTSNIAQEVDYLMNGGDLR	1	2	1	NP_620729.1		0	616895	0	2.216e-06	50.78	0.000410281	3	2095.01	-0.871592	59.1866	0
		MSTNTHISDSPGVSFVAK	2	2	1	NP_620729.1		0	2.05853e+07	0	2.111e-05	42.39	0.00281174	3	1877.9	-1.78075	30.8697	0
		YMNIAVPDDPR	2	2	1	NP_620729.1		0	3.80873e+06	0	0.01004	32.64	0.0149738	2	1290.61	-0.353234	33.7721	0
		RFETIDLAQLGWTSHGK	1	2	1	NP_620729.1		0	982942	0	3.399e-05	32.28	0.03505	3	1959.01	-1.29597	46.6471	1
		NSDLTIATVAAGYYTALAAR	1	2	1	NP_620729.1		0	1.27298e+06	0	3.395e-05	30.47	0.100198	3	2042.06	0.0704238	58.1985	0
		YFTIPMAVNVATNVAQYTTMVR	1	2	1	NP_620729.1		0	1.68851e+06	0	2.822e-05	28.17	0.0760502	3	2490.25	0.460467	62.8383	0
		IHIFITQGETYHLAPFTDSDVYEAVR	1	2	1	NP_620729.1		0	671526	0	3.613e-05	26.1	0.141882	3	3022.5	0.198867	52.2694	0
		MIFTVPHLPAHGYFVTNSEFSR	2	2	1	NP_620729.1		0	2.47753e+06	0	0.0005005	15.35	1.33181	3	2550.26	-0.0476511	51.8287	0
		IFGPSTDTVFDFIESAITSSWVSIDAR	1	2	1	NP_620729.1		0	915309	0	0.003162	14.65	2.15944	3	2961.45	0.71258	68.4518	0
		TSHVISScLR	1	2	1	NP_620729.1	C8(Methylthio)	0	3.10252e+06	0.005	0.09182	18.31	0.660379	2	1148.55	-1.71008	29.8904	0
	Accession	Description	Score	Coverage	# Proteins	# Unique Peptides	# Peptides	# PSMs	Area	# AAs	MW [kDa]	calc. pI
	YP_009162331.1	Capsid protein [Trichomonas vaginalis virus 1]	60.2233	5.31	3	2	2	3	3.01859e+06	678	73.9931	7.13721
		Sequence	# PSMs	# Proteins	# Protein Groups	Protein Group Accessions	Modifications	ΔCn	Area	IonScore	Exp Value	Charge	MH+ [Da]	Charge	MH+ [Da]	ΔM [ppm]	RT [min]	# Missed Cleavages
		SQNVGPSTLPGSDK	2	3	1	YP_009162331.1		0	4.59843e+06	0	0.0007672	39	0.0115443	2	1386.68	-1.53302	22.5314	0
		MIFTVPHLPAHGYFVTNAEYSR	1	3	1	YP_009162331.1		0	1.43876e+06	0	2.652e-05	32.24	0.0266278	3	2550.26	-0.833517	51.7426	0
(D) ATCC PRA-98	Accession	Description	Score	Coverage	# Proteins	# Unique Peptides	# Peptides	# PSMs	Area	# AAs	MW [kDa]	calc. pI
	AED99801.1	Capsid protein [Trichomonas vaginalis virus 3]	63.31	6.5	2	2	4	6	9.15653e+06	708	78.9626	6.72705
		Sequence	# PSMs	# Proteins	# Protein Groups	Protein Group Accessions	Modifications	ΔCn	Area	IonScore	Exp Value	Charge	MH+ [Da]	Charge	MH+ [Da]	ΔM [ppm]	RT [min]	# Missed Cleavages
		VNVLISGFAIPGR	1	4	1	AED99801.1		0	8.11255e+06	0	0.0001765	32.87	0.0263114	2	1342.78	-0.177359	47.3647	0
		GLDAILGIRPVQQK	3	2	1	AED99801.1		0	9.46165e+06	0	0.007322	26.97	0.0315428	2	1507.89	-1.06294	42.1379	0
		FAAPPEYQGR	1	8	2	AED99799.1;AED99801.1		0	9.89539e+06	0.004	0.03938	19.03	0.876432	2	1135.55	1.41235	22.8252	0
		ATSLASALK	1	8	2	AED99799.1;AED99801.1		0	4.18984e+06	0.006	0.06458	14.66	3.06927	2	861.504	-0.467354	24.9773	0
	Accession	Description	Score	Coverage	# Proteins	# Unique Peptides	# Peptides	# PSMs	Area	# AAs	MW [kDa]	calc. pI
	AED99799.1	Capsid protein [Trichomonas vaginalis virus 3]	50.15	5.51	4	2	4	5	6.21196e+06	708	79.1999	7.13721
		Sequence	# PSMs	# Proteins	# Protein Groups	Protein Group Accessions	Modifications	ΔCn	Area	IonScore	Exp Value	Charge	MH+ [Da]	Charge	MH+ [Da]	ΔM [ppm]	RT [min]	# Missed Cleavages
		TLDGNFHEVTIR	2	6	1	AED99799.1		0	3.05767e+06	0	0.0004487	42.27	0.00597669	2	1401.71	1.86056	29.5545	0
		FAAPPEYQGR	1	8	2	AED99799.1;AED99801.1		0	9.89539e+06	0.004	0.03938	19.03	0.876432	2	1135.55	1.41235	22.8252	0
		ATSLASALK	1	8	2	AED99799.1;AED99801.1		0	4.18984e+06	0.006	0.06458	14.66	3.06927	2	861.504	-0.467354	24.9773	0
		LAYYYIFK	1	4	1	AED99799.1		0	4.55065e+06	0.009	0.1201	28.38	0.102301	2	1080.58	0.80217	44.7684	0
(E) ATCC50148	Accession	Description	Score	Coverage	# Proteins	# Unique Peptides	# Peptides	# PSMs	Area	# AAs	MW [kDa]	calc. pI
	ABF57712.1	Capsid protein [Trichomonas vaginalis virus 1]	53.21	1.62	1	1	1	3	3.00597e+07	678	74.8146	7.18115
		Sequence	# PSMs	# Proteins	# Protein Groups	Protein Group Accessions	Modifications	ΔCn	Area	IonScore	Exp Value	Charge	MH+ [Da]	Charge	MH+ [Da]	ΔM [ppm]	RT [min]	# Missed Cleavages
		YMNIAVPDNPR	2	1	1	ABF57712.1		0	3.00597e+07	0.001	0.006517	38.55	0.00865748	2	1289.63	-0.912742	32.0209	0
		YmNIAVPDNPR	1	1	1	ABF57712.1	M2(Oxidation)	0	1.8666e+06	0.003	0.04959	11.45	2.45279	2	1305.63	0.188255	26.1386	0
	Accession	Description	Score	Coverage	# Proteins	# Unique Peptides	# Peptides	# PSMs	Area	# AAs	MW [kDa]	calc. pI
	AED99815.1	Capsid protein [Trichomonas vaginalis virus 1]	392.967	34.96	2	3	13	27	2.68012e+07	678	74.4763	6.88818
		Sequence	# PSMs	# Proteins	# Protein Groups	Protein Group Accessions	Modifications	ΔCn	Area	IonScore	Exp Value	Charge	MH+ [Da]	Charge	MH+ [Da]	ΔM [ppm]	RT [min]	# Missed Cleavages
		GMAVDVTSQTVQETLK	1	6	2	AED99815.1;AED99813.1		0	2.05212e+07	0	3.878e-05	73.12	3.78322e-06	2	1706.85	-6.8227	38.5094	0
		MSAHTHISDSPGVSFVGK	3	2	1	AED99815.1		0	2.46009e+07	0	1.691e-09	62.11	3.02359e-05	3	1856.89	-0.926298	27.8581	0
		VTSTISQEVDYLLNGGDLR	1	4	1	AED99815.1		0	1.17803e+07	0	3.242e-07	50.96	0.000887858	3	2080.06	0.082236	59.8672	0
		NSDLTIATVAAGYYTALAAR	4	6	2	AED99815.1;AED99813.1		0	8.85932e+06	0	1.2e-06	50.51	0.00102214	2	2042.05	-0.729997	57.8126	0
		SQNVGPSTLPGSDK	2	6	2	AED99815.1;AED99813.1		0	1.08015e+07	0	0.0002368	48.18	0.00142779	2	1386.69	-0.652713	22.3345	0
		RFETIDLTQLGWTSHGK	2	4	2	AED99815.1;AED99813.1		0	3.1351e+07	0	8.214e-06	39.42	0.00665727	3	1989.02	-0.877956	46.267	1
		MIFTVPHLPAHGYFVTNSEYSR	3	6	2	AED99815.1;AED99813.1		0	2.44516e+07	0	3.192e-08	36.27	0.00954813	3	2566.25	-0.438397	49.5821	0
		SSHVISScLR	2	6	2	AED99815.1;AED99813.1	C8(Methylthio)	0	5.68584e+06	0	0.001639	31.11	0.0383746	2	1134.54	-0.63322	29.918	0
		AARPVPESVESmLYAYGTQMIIQPHSLYTEGGLIR	2	6	2	AED99815.1;AED99813.1	M12(Oxidation)	0	1.83634e+07	0	1.802e-05	25.76	0.099415	3	3893.96	0.789329	60.8079	0
		FHIFIAPGETYHLAPFTDADIYEAIPIMLAMSK	2	2	1	AED99815.1		0	1.09635e+07	0	0.0001334	24.05	0.150336	4	3722.86	-0.38783	64.6183	0
		IFGPSTDTVFNFIESAISSSWVSIDAR	2	4	2	AED99815.1;AED99813.1		0	5.83828e+06	0	0.0004142	23.49	0.348993	3	2946.45	-0.141523	68.0652	0
		KGMAVDVTSQTVQETLK	2	6	2	AED99815.1;AED99813.1		0	2.05303e+07	0.001	0.009804	13.36	3.24768	3	1834.96	0.16611	34.8906	1
		SQNVGPSTLPGSDKQGGEK	1	6	2	AED99815.1;AED99813.1		0	564111	0.003	0.04919	11.98	4.65894	3	1885.92	-2.11335	20.8767	1
	Accession	Description	Score	Coverage	# Proteins	# Unique Peptides	# Peptides	# PSMs	Area	# AAs	MW [kDa]	calc. pI
	AED99813.1	Capsid protein [Trichomonas vaginalis virus 1]	429.35	35.25	2	4	14	26	2.54443e+07	678	74.5343	6.99072
		Sequence	# PSMs	# Proteins	# Protein Groups	Protein Group Accessions	Modifications	ΔCn	Area	IonScore	Exp Value	Charge	MH+ [Da]	Charge	MH+ [Da]	ΔM [ppm]	RT [min]	# Missed Cleavages
		mEASANGLSHDENATR	2	4	1	AED99813.1	N-Term(Acetyl)	0	1.9018e+06	0	1.546e-08	85.85	6.68241e-08	2	1744.76	0.533613	26.5307	0
		GMAVDVTSQTVQETLK	1	6	2	AED99815.1;AED99813.1		0	2.05212e+07	0	3.878e-05	73.12	3.78322e-06	2	1706.85	-6.8227	38.5094	0
		NSDLTIATVAAGYYTALAAR	4	6	2	AED99815.1;AED99813.1		0	8.85932e+06	0	1.2e-06	50.51	0.00102214	2	2042.05	-0.729997	57.8126	0
		SQNVGPSTLPGSDK	2	6	2	AED99815.1;AED99813.1		0	1.08015e+07	0	0.0002368	48.18	0.00142779	2	1386.69	-0.652713	22.3345	0
		HENSFNSFSNDFFFNFLR	1	4	1	AED99813.1		0	6.81064e+06	0	2.782e-08	42.67	0.00496683	3	2269.01	-0.170882	62.2945	0
		RFETIDLTQLGWTSHGK	2	4	2	AED99815.1;AED99813.1		0	3.1351e+07	0	8.214e-06	39.42	0.00665727	3	1989.02	-0.877956	46.267	1
		MIFTVPHLPAHGYFVTNSEYSR	3	6	2	AED99815.1;AED99813.1		0	2.44516e+07	0	3.192e-08	36.27	0.00954813	3	2566.25	-0.438397	49.5821	0
		SSHVISScLR	2	6	2	AED99815.1;AED99813.1	C8(Methylthio)	0	5.68584e+06	0	0.001639	31.11	0.0383746	2	1134.54	-0.63322	29.918	0
		APIIQGITIcNTAYTTTAIDIVTTVFGPLR	1	4	1	AED99813.1	C10(Methylthio)	0	0	0	0.0007053	30.44	0.0848979	3	3209.69	-2.99231	68.8257	0
		AARPVPESVESmLYAYGTQMIIQPHSLYTEGGLIR	2	6	2	AED99815.1;AED99813.1	M12(Oxidation)	0	1.83634e+07	0	1.802e-05	25.76	0.099415	3	3893.96	0.789329	60.8079	0
		IFGPSTDTVFNFIESAISSSWVSIDAR	2	4	2	AED99815.1;AED99813.1		0	5.83828e+06	0	0.0004142	23.49	0.348993	3	2946.45	-0.141523	68.0652	0
		ALATIFSK	1	2	1	AED99813.1		0	1.71114e+07	0.001	0.01754	31.72	0.038326	2	850.504	1.03079	36.0638	0
		KGMAVDVTSQTVQETLK	2	6	2	AED99815.1;AED99813.1		0	2.05303e+07	0.001	0.009804	13.36	3.24768	3	1834.96	0.16611	34.8906	1
		SQNVGPSTLPGSDKQGGEK	1	6	2	AED99815.1;AED99813.1		0	564111	0.003	0.04919	11.98	4.65894	3	1885.92	-2.11335	20.8767	1
	Accession	Description	Score	Coverage	# Proteins	# Unique Peptides	# Peptides	# PSMs	Area	# AAs	MW [kDa]	calc. pI
	NP_624322.1	Capsid protein [Trichomonas vaginalis virus 2]	88.5027	5.5	6	3	3	5	4.93357e+06	709	78.4786	7.43018
		Sequence	# PSMs	# Proteins	# Protein Groups	Protein Group Accessions	Modifications	ΔCn	Area	IonScore	Exp Value	Charge	MH+ [Da]	Charge	MH+ [Da]	ΔM [ppm]	RT [min]	# Missed Cleavages
		ILLSMFNDDEETLR	2	6	1	NP_624322.1		0	6.23736e+06	0	7.271e-06	66.53	1.40958e-05	2	1695.82	-0.964104	51.3219	0
		NFQPQFIQPR	2	2	1	NP_624322.1		0	5.1306e+06	0	0.0008905	24.75	0.176192	2	1274.66	0.214126	35.055	0
		aSTLISSDNSATLGK	1	2	1	NP_624322.1	N-Term(Acetyl)	0	3.43276e+06	0.008	0.1491	19.87	0.533225	2	1506.77	1.16058	34.9532	0
	Accession	Description	Score	Coverage	# Proteins	# Unique Peptides	# Peptides	# PSMs	Area	# AAs	MW [kDa]	calc. pI
	AED99799.1	Capsid protein [Trichomonas vaginalis virus 3]	276.609	13.14	4	1	6	13	1.42652e+07	708	79.1999	7.13721
		Sequence	# PSMs	# Proteins	# Protein Groups	Protein Group Accessions	Modifications	ΔCn	Area	IonScore	Exp Value	Charge	MH+ [Da]	Charge	MH+ [Da]	ΔM [ppm]	RT [min]	# Missed Cleavages
		GLDAILGLRPIQQK	4	6	2	AED99799.1;AED99803.1		0	1.64405e+07	0	1.486e-05	75.99	3.77652e-07	2	1521.91	-0.347701	46.8955	0
		FRAGPLLAPPLPDAGFGPFPAEGLNQNSK	2	4	1	AED99799.1		0	1.88027e+07	0	1.124e-09	56.59	0.000121262	3	2978.55	0.304705	55.3286	1
		TLDGNFHEVTIR	2	6	2	AED99799.1;AED99803.1		0	2.61483e+06	0	0.0005716	39.54	0.0112396	2	1401.71	-2.75503	31.8704	0
		LGILADGIIPLSGSFEVDILK	3	6	2	AED99799.1;AED99803.1		0	5.7123e+06	0	2.524e-07	39.42	0.00236004	3	2170.23	-1.0298	62.9203	0
		LITGEDIR	1	6	2	AED99799.1;AED99803.1		0	7.55239e+06	0.002	0.02684	24.33	0.683162	2	916.51	-0.196557	24.9361	0
		FHEPEYAYR	1	6	2	AED99799.1;AED99803.1		0	2.6227e+06	0.007	0.1301	11.68	2.44513	2	1211.55	-0.100812	24.927	0
	Accession	Description	Score	Coverage	# Proteins	# Unique Peptides	# Peptides	# PSMs	Area	# AAs	MW [kDa]	calc. pI
	AED99803.1	Capsid protein [Trichomonas vaginalis virus 3]	354.92	19.77	2	4	9	17	1.25132e+07	708	79.0998	6.87354
		Sequence	# PSMs	# Proteins	# Protein Groups	Protein Group Accessions	Modifications	ΔCn	Area	IonScore	Exp Value	Charge	MH+ [Da]	Charge	MH+ [Da]	ΔM [ppm]	RT [min]	# Missed Cleavages
		GLDAILGLRPIQQK	4	6	2	AED99799.1;AED99803.1		0	1.64405e+07	0	1.486e-05	75.99	3.77652e-07	2	1521.91	-0.347701	46.8955	0
		VNVLISGFAIPGR	2	2	1	AED99803.1		0	1.35468e+07	0	7.941e-06	62.39	2.18018e-05	2	1342.78	-2.08644	49.5177	0
		IVLEFFNNDR	2	2	1	AED99803.1		0	6.59692e+06	0	0.002078	40.93	0.00621975	2	1266.65	-1.65304	47.7657	0
		TLDGNFHEVTIR	2	6	2	AED99799.1;AED99803.1		0	2.61483e+06	0	0.0005716	39.54	0.0112396	2	1401.71	-2.75503	31.8704	0
		LGILADGIIPLSGSFEVDILK	3	6	2	AED99799.1;AED99803.1		0	5.7123e+06	0	2.524e-07	39.42	0.00236004	3	2170.23	-1.0298	62.9203	0
		STDFETLYNYFYGLDVSPSTDR	1	2	1	AED99803.1		0	2.26566e+06	0	9.96e-06	33.28	0.00895148	2	2590.16	0.787131	60.4964	0
		LTGEIMHSSSVRPIQTPQLIAYLYGVLLAVK	1	2	1	AED99803.1		0	3.06931e+06	0	0.003165	21.84	0.0690641	4	3397.9	1.44085	65.387	0
		LITGEDIR	1	6	2	AED99799.1;AED99803.1		0	7.55239e+06	0.002	0.02684	24.33	0.683162	2	916.51	-0.196557	24.9361	0
		FHEPEYAYR	1	6	2	AED99799.1;AED99803.1		0	2.6227e+06	0.007	0.1301	11.68	2.44513	2	1211.55	-0.100812	24.927	0
