# Supplementary material for: Identification of Endosymbiotic Virus in Small Extracellular Vesicles Derived from Trichomonas vaginalis
Source: Genes (Basel). 2022 Mar 17;13(3):531. doi: 10.3390/genes13030531 (PMC8951798; doi:10.3390/genes13030531)
Supplement: Supplementary file 1 [file genes-13-00531-s001.zip › Supplementary Table S2.xlsx]

## Sheet: Table S2
Supplementary Table S2. The details of different tetraspanin proteins in each proteome of sEVs identified by LC-MS/MS analysis
(A) ATCC 30236	Accession	Description	Score	Coverage	# Proteins	# Unique Peptides	# Peptides	# PSMs	Area	# AAs	MW [kDa]	calc. pI
	TVAG_019180	TvTSP1	53.59	12.9	1	2	2	4	1.3277e+07	217	23.9454	8.14795
		Sequence	# PSMs	# Proteins	# Protein Groups	Protein Group Accessions	Modifications	ΔCn	Area	IonScore	Exp Value	IonScore	Exp Value	Charge	MH+ [Da]	ΔM [ppm]	RT [min]	# Missed Cleavages
		NVDKEAGDYWAESGVNDSVK	2	1	1	TVAG_019180		0	4208342	0	7.289e-07	41.69	0.00380835	3	2182.99	-1.24287	38.256	1
		SINIDQIK	2	1	1	TVAG_019180		0	2.23456e+07	0.001	0.01265	29.25	0.201213	2	930.525	-0.800046	32.9095	0
	Accession	Description	Score	Coverage	# Proteins	# Unique Peptides	# Peptides	# PSMs	Area	# AAs	MW [kDa]	calc. pI
	TVAG_460770	TvTSP6	68.9641	13.25	1	3	3	4	5.56788e+06	234	25.7143	7.56201
		Sequence	# PSMs	# Proteins	# Protein Groups	Protein Group Accessions	Modifications	ΔCn	Area	IonScore	Exp Value	IonScore	Exp Value	Charge	MH+ [Da]	ΔM [ppm]	RT [min]	# Missed Cleavages
		cLADTSSPYNK	2	1	1	TVAG_460770	C1(Methylthio)	0	8.40701e+06	0	0.0005584	54.08	9.2043e-05	2	1244.53	-1.47952	28.1973	0
		cLADTSSPYNKETDVAK	1	1	1	TVAG_460770	C1(Methylthio)	0	4.10751e+06	0.002	0.02331	14.12	2.58882	3	1887.85	-0.428069	30.2813	1
		VAADADITGQTPQP	1	1	1	TVAG_460770		0	4.18913e+06	0.003	0.03594	18.83	1.29347	2	1383.68	0.599576	32.4894	0
(B) ATCC 30238	Accession	Description	Score	Coverage	# Proteins	# Unique Peptides	# Peptides	# PSMs	Area	# AAs	MW [kDa]	calc. pI
	TVAG_019180	TvTSP1	37.46	9.22	1	1	1	2	2.87622e+06	217	23.9454	8.14795
		Sequence	# PSMs	# Proteins	# Protein Groups	Protein Group Accessions	Modifications	ΔCn	Area	IonScore	Exp Value	IonScore	Exp Value	Charge	MH+ [Da]	ΔM [ppm]	RT [min]	# Missed Cleavages
		NVDKEAGDYWAESGVNDSVK	2	1	1	TVAG_019180		0	2.87622e+06	0	0.000416	30.98	0.00821935	3	2182.99	-1.57838	32.5935	1
	Accession	Description	Score	Coverage	# Proteins	# Unique Peptides	# Peptides	# PSMs	Area	# AAs	MW [kDa]	calc. pI
	TVAG_008950	TvTSP8	41.74	4.93	1	1	1	1	5.06708e+06	223	25.045	4.85596
		Sequence	# PSMs	# Proteins	# Protein Groups	Protein Group Accessions	Modifications	ΔCn	Area	IonScore	Exp Value	IonScore	Exp Value	Charge	MH+ [Da]	ΔM [ppm]	RT [min]	# Missed Cleavages
		WSAPNFADIVK	1	1	1	TVAG_008950		0	5.06708e+06	0	0.0008214	41.74	0.00214028	2	1247.64	-0.543706	48.6896	0
(C) T1	Accession	Description	Score	Coverage	# Proteins	# Unique Peptides	# Peptides	# PSMs	Area	# AAs	MW [kDa]	calc. pI
	TVAG_019180	TvTSP1	29.41	14.29	1	2	2	2	1.86482e+06	217	23.9454	8.14795
		Sequence	# PSMs	# Proteins	# Protein Groups	Protein Group Accessions	Modifications	ΔCn	Area	IonScore	Exp Value	IonScore	Exp Value	Charge	MH+ [Da]	ΔM [ppm]	RT [min]	# Missed Cleavages
		qLVVDKINANK	1	1	1	TVAG_019180	N-Term(Gln->pyro-Glu)	0	2.81278e+06	0	0.003324	29.41	0.0238839	2	1224.7	0.421108	30.8439	1
		NVDKEAGDYWAESGVNDSVK	1	1	1	TVAG_019180		0	916850	0.002	0.02206	14.59	0.356225	3	2182.99	-1.66226	32.4162	1
	Accession	Description	Score	Coverage	# Proteins	# Unique Peptides	# Peptides	# PSMs	Area	# AAs	MW [kDa]	calc. pI
	TVAG_008950	TvTSP8	52.76	4.93	1	1	1	2	2.64259e+06	223	25.045	4.85596
		Sequence	# PSMs	# Proteins	# Protein Groups	Protein Group Accessions	Modifications	ΔCn	Area	IonScore	Exp Value	IonScore	Exp Value	Charge	MH+ [Da]	ΔM [ppm]	RT [min]	# Missed Cleavages
		WSAPNFADIVK	2	1	1	TVAG_008950		0	2.64259e+06	0	2.505e-05	38.28	0.0112708	2	1247.64	-1.91348	48.5835	0
(D) ATCC PRA-98	Accession	Description	Score	Coverage	# Proteins	# Unique Peptides	# Peptides	# PSMs	Area	# AAs	MW [kDa]	calc. pI
	TVAG_019180	TvTSP1	53.86	9.22	1	1	1	2	564242	217	23.9454	8.14795
		Sequence	# PSMs	# Proteins	# Protein Groups	Protein Group Accessions	Modifications	ΔCn	Area	IonScore	Exp Value	IonScore	Exp Value	Charge	MH+ [Da]	ΔM [ppm]	RT [min]	# Missed Cleavages
		NVDKEAGDYWAESGVNDSVK	2	1	1	TVAG_019180		0	564242	0	0.0003374	41.49	0.000741509	3	2182.99	0.93797	36.5452	1
(E) ATCC 50148	Accession	Description	Score	Coverage	# Proteins	# Unique Peptides	# Peptides	# PSMs	Area	# AAs	MW [kDa]	calc. pI
	TVAG_019180	TvTSP1	63.5669	12.9	1	2	2	4	1.30946e+07	217	23.9454	8.14795
		Sequence	# PSMs	# Proteins	# Protein Groups	Protein Group Accessions	Modifications	ΔCn	Area	IonScore	Exp Value	IonScore	Exp Value	Charge	MH+ [Da]	ΔM [ppm]	RT [min]	# Missed Cleavages
		NVDKEAGDYWAESGVNDSVK	2	1	1	TVAG_019180		0	1.02628e+07	0	2.493e-05	41.79	0.000682083	3	2182.98	-1.9139	32.1876	1
		SINIDQIK	2	1	1	TVAG_019180		0	1.59265e+07	0	0.004496	32.42	0.0316183	2	930.525	-0.0129401	29.6272	0
	Accession	Description	Score	Coverage	# Proteins	# Unique Peptides	# Peptides	# PSMs	Area	# AAs	MW [kDa]	calc. pI
	TVAG_008950	TvTSP8	78.01	4.93	1	1	1	2	100061784	223	25.045	4.85596
		Sequence	# PSMs	# Proteins	# Protein Groups	Protein Group Accessions	Modifications	ΔCn	Area	IonScore	Exp Value	IonScore	Exp Value	Charge	MH+ [Da]	ΔM [ppm]	RT [min]	# Missed Cleavages
		WSAPNFADIVK	2	1	1	TVAG_008950		0	100061784	0	0.0001046	53.66	0.000133248	2	1247.64	-1.61996	48.4616	0
(F) ATCC 50143	Accession	Description	Score	Coverage	# Proteins	# Unique Peptides	# Peptides	# PSMs	Area	# AAs	MW [kDa]	calc. pI
	TVAG_019180	TvTSP1	350.525	14.75	1	3	3	8	3.32252e+07	217	23.9454	8.14795
		Sequence	# PSMs	# Proteins	# Protein Groups	Protein Group Accessions	Modifications	ΔCn	Area	IonScore	Exp Value	IonScore	Exp Value	Charge	MH+ [Da]	ΔM [ppm]	RT [min]	# Missed Cleavages
		NVDKEAGDYWAESGVNDSVK	4	1	1	TVAG_019180		0	4.86148e+07	0	3.442e-12	115.12	3.21452e-11	2	2182.99	0.329022	38.7305	1
		NVDKEAGDYWAESGVNDSVKDGVK	2	1	1	TVAG_019180		0	1.3716e+07	0	1.1226e-12	70.55	8.85454e-07	3	2582.2	-0.112216	38.8948	2
		SINIDQIK	2	1	1	TVAG_019180		0	3.73447e+07	0	0.01145	31.85	0.0360528	2	930.525	-0.209717	35.2929	0
	Accession	Description	Score	Coverage	# Proteins	# Unique Peptides	# Peptides	# PSMs	Area	# AAs	MW [kDa]	calc. pI
	TVAG_460770	TvTSP6	236.501	17.95	1	4	4	10	7.30153e+06	234	25.7143	7.56201
		Sequence	# PSMs	# Proteins	# Protein Groups	Protein Group Accessions	Modifications	ΔCn	Area	IonScore	Exp Value	IonScore	Exp Value	Charge	MH+ [Da]	ΔM [ppm]	RT [min]	# Missed Cleavages
		cLADTSSPYNKETDVAK	4	1	1	TVAG_460770	C1(Methylthio)	0	6.09907e+06	0	1.15e-07	73.07	5.05503e-07	2	1887.85	0.128674	30.6065	1
		ASTTGcYDAIK	2	1	1	TVAG_460770	C6(Methylthio)	0	7.97632e+06	0	0.0005342	56.18	3.7233e-05	2	1175.51	-0.0294538	34.8482	0
		cLADTSSPYNK	2	1	1	TVAG_460770	C1(Methylthio)	0	2.52876e+06	0	0.001097	44.72	0.000554838	2	1244.53	-1.08718	28.1865	0
		VAADADITGQTPQP	2	1	1	TVAG_460770		0	7.8292e+06	0	0.0002626	32.04	0.0287892	2	1383.67	-0.635529	32.3023	0
	Accession	Description	Score	Coverage	# Proteins	# Unique Peptides	# Peptides	# PSMs	Area	# AAs	MW [kDa]	calc. pI
	TVAG_008950	TvTSP8	34.41	3.59	1	1	1	1	1.71947e+06	223	25.045	4.85596
		Sequence	# PSMs	# Proteins	# Protein Groups	Protein Group Accessions	Modifications	ΔCn	Area	IonScore	Exp Value	IonScore	Exp Value	Charge	MH+ [Da]	ΔM [ppm]	RT [min]	# Missed Cleavages
		IDLNSYLK	1	1	1	TVAG_008950		0	1.71947e+06	0	0.008795	34.41	0.0185831	2	965.533	2.53757	46.6511	0
